# Supplementary material for: Maximum parsimony xor haplotyping by sparse dictionary selection
Source: BMC Genomics. 2013 Sep 23;14:645. doi: 10.1186/1471-2164-14-645 (PMC3852077; doi:10.1186/1471-2164-14-645)
Supplement: Additional file 1 — Matlab implementation. This file includes the Matlab code of the proposed algorithm, and an implementation with the example database, CFTR. [file 1471-2164-14-645-S1.zip]

Archive with 34 entries (31 files):
- XHSD method/
- XHSD method/.DS_Store
- __MACOSX/
- __MACOSX/XHSD method/
- __MACOSX/XHSD method/._.DS_Store
- XHSD method/BitPerform.m
- __MACOSX/XHSD method/._BitPerform.m
- XHSD method/blockPartition.m
- __MACOSX/XHSD method/._blockPartition.m
- XHSD method/concatenate.m
- __MACOSX/XHSD method/._concatenate.m
- XHSD method/dec2binvec.m
- XHSD method/findMTI.m
- __MACOSX/XHSD method/._findMTI.m
- XHSD method/fSubMod.m
- __MACOSX/XHSD method/._fSubMod.m
- XHSD method/gen_xor_genotypes.m
- __MACOSX/XHSD method/._gen_xor_genotypes.m
- XHSD method/getZ_xor.m
- __MACOSX/XHSD method/._getZ_xor.m
- XHSD method/listProcess.m
- __MACOSX/XHSD method/._listProcess.m
- XHSD method/pick_data.m
- __MACOSX/XHSD method/._pick_data.m
- XHSD method/pickrandomX.m
- __MACOSX/XHSD method/._pickrandomX.m
- XHSD method/ReadMe.pdf
- __MACOSX/XHSD method/._ReadMe.pdf
- XHSD method/sparsehaplotypeSPL.m
- __MACOSX/XHSD method/._sparsehaplotypeSPL.m
- XHSD method/testXHSD.m
- __MACOSX/XHSD method/._testXHSD.m
- XHSD method/uniondata.m
- __MACOSX/XHSD method/._uniondata.m
