# Supplementary material for: Maximum parsimony xor haplotyping by sparse dictionary selection
Source: BMC Genomics. 2013 Sep 23;14:645. doi: 10.1186/1471-2164-14-645 (PMC3852077; doi:10.1186/1471-2164-14-645)
Supplement: Additional file 1 — Matlab implementation. This file includes the Matlab code of the proposed algorithm, and an implementation with the example database, CFTR. [file 1471-2164-14-645-S1.zip › XHSD method/concatenate.m]

function conted = concatenate(data,cols,rows)
conted = [];
c = 0;
if size(data,3) == 1
    conted = data(1:rows(1),1:cols(1));
else
    primary = data(1:rows(1),:,1);
    secondary = data(1:rows(2),:,2);
    for i = 1:cols(1)
        for j = 1:cols(2)
            c = c + 1;
            conted(:,c) = [ primary(:,i) ; secondary(:,j) ];
        end
    end
end
