# Supplementary material for: Maximum parsimony xor haplotyping by sparse dictionary selection
Source: BMC Genomics. 2013 Sep 23;14:645. doi: 10.1186/1471-2164-14-645 (PMC3852077; doi:10.1186/1471-2164-14-645)
Supplement: Additional file 1 — Matlab implementation. This file includes the Matlab code of the proposed algorithm, and an implementation with the example database, CFTR. [file 1471-2164-14-645-S1.zip › XHSD method/getZ_xor.m]

function Z = getZ_xor(dataset)
%Z = getZ_xor(dataset)
[L,N] = size(dataset);
Z = [];
for i = 0:2^L-1
    Z = [Z dec2binvec(i,L)'];
end
