# Supplementary material for: Maximum parsimony xor haplotyping by sparse dictionary selection
Source: BMC Genomics. 2013 Sep 23;14:645. doi: 10.1186/1471-2164-14-645 (PMC3852077; doi:10.1186/1471-2164-14-645)
Supplement: Additional file 1 — Matlab implementation. This file includes the Matlab code of the proposed algorithm, and an implementation with the example database, CFTR. [file 1471-2164-14-645-S1.zip › XHSD method/listProcess.m]

function [listProc,listBloc] = listProcess(Q)
listProc = Q;
listBloc = Q;
n_blocks = Q;
while n_blocks > 1
    n_merges = floor(n_blocks/2);
    n_left = mod(n_blocks,2);
    n_blocks = n_merges + n_left;
    listProc = [listProc n_merges];
    listBloc = [listBloc n_blocks];
end
