# Supplementary material for: Maximum parsimony xor haplotyping by sparse dictionary selection
Source: BMC Genomics. 2013 Sep 23;14:645. doi: 10.1186/1471-2164-14-645 (PMC3852077; doi:10.1186/1471-2164-14-645)
Supplement: Additional file 1 — Matlab implementation. This file includes the Matlab code of the proposed algorithm, and an implementation with the example database, CFTR. [file 1471-2164-14-645-S1.zip › XHSD method/pickrandomX.m]

function picked = pickrandomX(vector,X)
% picked = pickrandomX(vector,X)
lV = length(vector);
% if X >= lV; display('Warning: All the genotypes are picked'); end
pick = randperm(lV);
picked = vector(pick(1:min(X,lV)));
